# Supplementary material for: Deriving Motor States and Mobility Metrics from Gamified Augmented Reality Rehabilitation Exercises in People with Parkinson’s Disease
Source: Sensors (Basel). 2025 Nov 24;25(23):7172. doi: 10.3390/s25237172 (PMC12694056; doi:10.3390/s25237172)
Supplement: Supplementary file 1 [file sensors-25-07172-s001.zip]

Archive with 1 entries (1 files):
- sensors-3959151-supplementary.pdf
